# Supplementary material for: Skiing economy and kinematic during a field double poling roller skiing among novice and experienced cross-country skiers
Source: Sci Rep. 2024 Mar 25;14:7073. doi: 10.1038/s41598-024-57719-2 (PMC10963750; doi:10.1038/s41598-024-57719-2)
Supplement: Supplementary file 1 — Supplementary Information. [file 41598_2024_57719_MOESM1_ESM.xlsx]

## Sheet: 总数据
Group	VO_2 (mL/min/kg)	HR (beats/min)	RER	[La-] (mmol/L)	Cycle rate (cycles/min)	Cycle lengths (m)	Absolute poling time (s)	Relative poling time (%CT)	Absolute recovery time (s)	Relative recovery time (%CT)	Cycle time (s)	α (°)	TE-FLEX (s)	ROME-FLEX (°)	AVE-EXT [(°)·s-1］	AVE-FLEX [(°)·s-1］	HAIN-PP (°)	HAMAX-RP (°)	KAMAX-RP (°)	TH-FLEX (s)	TK-ext-RP	AVK-EXT [(°)·s-1］	TA-FLEX (s)	ROMA-FLEX (°)	Peak Power. (40%1RM)	Bench press 1RM	BPrel (kg)
Experienced	33.9	140.816	0.82206	2	38.4615	7.2	0.42	0.269231	1.14	0.730769	1.56	88.33	0.16	22	369.027	137.5	140.83	185.254	172.738	0.34	0.94	27.4238	0.24	8	800	110	1.41026
Experienced	34	141.92	0.884881	2	36.1446	7.6	0.42	0.253012	1.24	0.746988	1.66	85.34	0.16	24	307.692	150	158.15	184.559	168	0.36	0.6	44.4333	0.26	10.66	780	98.5	1.40714
Experienced	34.43	135.902	0.866404	1.8	40	6.7	0.42	0.272727	1.12	0.727273	1.54	87.2	0.16	21	300	131.25	152.72	178.527	175.913	0.34	1.08	34.5487	0.22	6	806	95	1.46154
Experienced	35.3	147.635	0.916447	2.4	41.0959	6.64	0.36	0.246575	1.1	0.753425	1.46	83	0.16	20.09	325	125.562	134.72	177.777	173.018	0.28	0.86	42.7074	0.2	5.47	790	100	1.38889
Experienced	37	132.696	0.868068	2	42.2535	6.5	0.4	0.28169	1.02	0.71831	1.42	84.76	0.14	16	325	114.286	141.74	177.7	170	0.34	0.78	29.6538	0.2	5	768	94	1.44615
Novice	37.41	169.24	0.835963	2.2	45.4545	5.62	0.36	0.272727	0.96	0.727273	1.32	77.96	0.1	10.3	276.923	103	129.82	172.507	169.6	0.28	0.76	41.6579	0.12	2.89	440.05	63.5	0.976923
Novice	49	159.065	0.879217	3	52.6316	4.69	0.34	0.298246	0.8	0.701754	1.14	75.15	0.1	11.59	283.333	115.9	133.88	170.414	165	0.3	0.38	53	0.12	2	300	48.5	0.836207
Novice	40.2	158.665	0.901054	3	45.3	5.87	0.42	0.318182	0.9	0.681818	1.32	81.12	0.12	12.05	269.231	100.417	129.26	174.442	161.588	0.32	0.74	20.1319	0.12	1.7	360.08	58.5	0.914062
Novice	48.7	169	0.921738	2.7	52.65	4.66	0.3	0.263158	0.84	0.736842	1.14	78.07	0.1	16.03	300	160.3	111.77	169.622	167.33	0.22	0.68	54.3824	0.1	1	276	48	0.738462
Novice	49.78	170.478	0.912725	3.4	53.44	4.53	0.36	0.327273	0.74	0.672727	1.1	73.38	0.1	8.85	273.077	88.5	114.37	160	160.5	0.24	0.5	33.34	0.1	1	260	47	0.712121

## Sheet: Sheet1
Group	VO_2 (mL/min/kg)	HR (beats/min)	RER	VE (L/min)	[La-] (mmol/L)	Cycle rate (cycles/min)	Cycle lengths (m)	Absolute poling time (s)	Relative poling time (%CT)	Absolute recovery time (s)	Relative recovery time (%CT)	Cycle time (s)	α [°]	TE-FLEX (s)	ROME-FLEX (°)	AVE-EXT [(°)·s-1］	AVE-FLEX [(°)·s-1］	HAIN-PP (°)	HAMAX-RP (°)	KAMAX-RP (°)	TH-FLEX (s)	TK-ext-RP	AVK-EXT [(°)·s-1］	TA-FLEX (s)	ROMA-FLEX (°)	Peak Power (40%1RM)	Bench press 1RM	BPrel (kg)
Experienced	33.9	140.816	0.82206	906.995	2	38.4615	7.2	0.42	0.269231	1.14	0.730769	1.56	88.33	0.16	22	369.027	137.5	140.83	185.254	172.738	0.34	0.94	27.4238	0.24	8	800	110	1.41026
Experienced	34	141.92	0.884881	1128.68	2	36.1446	7.6	0.42	0.253012	1.24	0.746988	1.66	85.34	0.16	24	307.692	150	158.15	184.559	168	0.36	0.6	44.4333	0.26	10.66	780	98.5	1.40714
Experienced	34.43	135.902	0.866404	924.484	1.8	40	6.7	0.42	0.272727	1.12	0.727273	1.54	87.2	0.16	21	300	131.25	152.72	178.527	175.913	0.34	1.08	34.5487	0.22	6	806	95	1.46154
Experienced	35.3	147.635	0.916447	1067.59	2.4	41.0959	6.64	0.36	0.246575	1.1	0.753425	1.46	83	0.16	20.09	325	125.562	134.72	177.777	173.018	0.28	0.86	42.7074	0.2	5.47	790	100	1.38889
Experienced	37	132.696	0.868068	1085.75	2	42.2535	6.5	0.4	0.28169	1.02	0.71831	1.42	84.76	0.14	16	325	114.286	141.74	177.7	170	0.34	0.78	29.6538	0.2	5	768	94	1.44615

## Sheet: Sheet2
Group	VO_2 (mL/min/kg)	HR (beats/min)	RER	VE (L/min)	[La-] (mmol/L)	Cycle rate (cycles/min)	Cycle lengths (m)	Absolute poling time (s)	Relative poling time (%CT)	Absolute recovery time (s)	Relative recovery time (%CT)	Cycle time (s)	α (°)	TE-FLEX (s)	ROME-FLEX (°)	AVE-EXT [(°)·s-1］	AVE-FLEX [(°)·s-1］	HAIN-PP (°)	HAMAX-RP (°)	KAMAX-RP (°)	TH-FLEX (s)	TK-ext-RP	AVK-EXT [(°)·s-1］	TA-FLEX (s)	ROMA-FLEX (°)	Peak Power (40%1RM)	Bench press 1RM	BPrel (kg)
Novice	37.41	169.24	0.835963	1102.98	2.2	45.4545	5.62	0.36	0.272727	0.96	0.727273	1.32	77.96	0.1	10.3	276.923	103	129.82	172.507	169.6	0.28	0.76	41.6579	0.12	2.89	440.05	63.5	0.976923
Novice	49	159.065	0.879217	1347.11	3	52.6316	4.69	0.34	0.298246	0.8	0.701754	1.14	75.15	0.1	11.59	283.333	115.9	133.88	170.414	165	0.3	0.38	53	0.12	2	300	48.5	0.836207
Novice	40.2	158.665	0.901054	1337.17	3	45.3	5.87	0.42	0.318182	0.9	0.681818	1.32	81.12	0.12	12.05	269.231	100.417	129.26	174.442	161.588	0.32	0.74	20.1319	0.12	1.7	360.08	58.5	0.914062
Novice	48.7	169	0.921738	1441.02	2.7	52.65	4.66	0.3	0.263158	0.84	0.736842	1.14	78.07	0.1	16.03	300	160.3	111.77	169.622	167.33	0.22	0.68	54.3824	0.1	1	276	48	0.738462
Novice	49.78	170.478	0.912725	1521.64	3.4	53.44	4.53	0.36	0.327273	0.74	0.672727	1.1	73.38	0.1	8.85	273.077	88.5	114.37	160	160.5	0.24	0.5	33.34	0.1	1	260	47	0.712121
